# Supplementary material for: A Borophosphate Glass Doped with Cobalt Oxide Improves Skeletal Muscle Structure and Function in Myopathic Mice
Source: J Funct Biomater. 2026 Mar 20;17(3):155. doi: 10.3390/jfb17030155 (PMC13028039; doi:10.3390/jfb17030155)
Supplement: Supplementary file 1 [file jfb-17-00155-s001.zip]

Archive with 1 entries (1 files):
- jfb-4175736-supplementary.pdf
